# Supplementary material for: A solution to achieve sequencing from SARS-CoV-2 specimens with low viral loads: concatenation of reads from independent reactions
Source: Virol J. 2024 May 30;21:121. doi: 10.1186/s12985-024-02347-5 (PMC11137936; doi:10.1186/s12985-024-02347-5)
Supplement: Supplementary file 1 — Supplementary Material 1 [file 12985_2024_2347_MOESM1_ESM.xlsx]

## Sheet: Hoja2
Supplementary Table 1. Percentage of genome covered (>30x) and lineage assignment results for each independent replicate, concatenating two replicates, and concatenating three replicates for all study specimens. The replicate randomly selected as a reference and the concatenation of two replicates randomly selected are shaded.
ID	Replica	Ct	% Coverage 30X	Lineage	Reproducible
R-1	A	36	28.11	Unassigned	No
	B		29.19	Unassigned
	C		14.52	Unassigned
	AB		44.26	BA.1.1.1
	AC		38.41	Unassigned
	BC		36.1	Unassigned
	ABC		51.21	BA.1
R-2	A	36	10.2	Unassigned	No
	B		45.77	BA.1.17.2
	C		1.24	Unassigned
	AB		50.35	BA.1.17.2
	AC		11.2	Unassigned
	BC		45.82	BA.1.17.2
	ABC		50.39	BA.1.17.2
R-3	A	38.3	87.63	BA.1.17	Yes
	B		72.65	BA.1.17
	C		94.28	BA.1.17
	AB		95.24	BA.1.17
	AC		98.97	BA.1.17
	BC		98.89	BA.1.17
	ABC		99.02	BA.1.17
R-4	A	38.1	11.3	Unassigned	No
	B		22.68	Unassigned
	C		29.51	Unassigned
	AB		31.19	Unassigned
	AC		37.38	Unassigned
	BC		42.82	BA.1.17
	ABC		49.96	BA.1.17
R-5	A	33	90.28	BA.1.1.1	Yes
	B		68.06	BA.1.1
	C		87.11	BA.1.1.1
	AB		95.64	BA.1.1.1
	AC		97.47	BA.1.1.1
	BC		93.28	BA.1.1.1
	ABC		98.35	BA.1.1.1
R-6	A	34.3	98.79	BA.1	Yes
	B		98.75	BA.1
	C		96.53	BA.1
	AB		99.23	BA.1
	AC		96.77	BA.1
	BC		97.36	BA.1
	ABC		99.58	BA.1
R-7	A	33.3	67.06	BA.1.1	Yes
	B		51.97	BA.1.1
	C		69.81	BA.1.1
	AB		78.61	BA.1.1
	AC		89.38	BA.1.1
	BC		84.56	BA.1.1
	ABC		92.22	BA.1.1
R-8	A	34.3	99.04	BA.1.1.1	Yes
	B		98.42	BA.1.1.1
	C		99.18	BA.1.1.1
	AB		99.55	BA.1.1.1
	AC		99.58	BA.1.1.1
	BC		99.58	BA.1.1.1
	ABC		99.59	BA.1.1.1
R-9	A	35	83.62	BA.1.17	Yes
	B		89.34	BA.1.17
	C		89.15	BA.1.17
	AB		97.32	BA.1.17
	AC		94.74	BA.1.17
	BC		97.59	BA.1.17
	ABC		98.51	BA.1.17
R-10	A	36	42.28	BA.2	No
	B		22.36	Unassigned
	C		27.3	Unassigned
	AB		55.1	BA.2
	AC		56.29	BA.2
	BC		39.13	Unassigned
	ABC		61.85	BA.2
R-11	A	35	40.99	Unassigned	No
	B		6.57	Unassigned
	C		2.33	Unassigned
	AB		44.83	BA.2.35
	AC		45.69	BA.2
	BC		8.93	Unassigned
	ABC		49.56	BA.2
R-12	A	34	66.12	Unassigned	No
	B		0	Unassigned
	C		0	Unassigned
	AB		66.19	BA.2
	AC		66.13	BA.2
	BC		0	Unassigned
	ABC		66.21	BA.2
R-13	A	37	7.94	Unassigned	No
	B		2.64	Unassigned
	C		32.17	Unassigned
	AB		10.47	Unassigned
	AC		43.61	BA.2
	BC		36.37	Unassigned
	ABC		47.72	BA.2
R-14	A	35	42.91	BA.2	No
	B		14.42	Unassigned
	C		22.82	Unassigned
	AB		49.73	BA.2
	AC		60.92	BA.2
	BC		34.02	Unassigned
	ABC		65.27	BA.2
R-15	A	35.4	7.67	Unassigned	No
	B		0.93	Unassigned
	C		1.35	Unassigned
	AB		8.53	Unassigned
	AC		8.92	Unassigned
	BC		2.19	Unassigned
	ABC		9.8	Unassigned
R-16	A	34	3.63	Unassigned	Yes
	B		4.57	Unassigned
	C		5.94	Unassigned
	AB		8.3	Unassigned
	AC		9.59	Unassigned
	BC		10.47	Unassigned
	ABC		14.18	Unassigned
R-17	A	34	55.89	BA.2	Yes
	B		52.21	BA.2
	C		53.99	BA.2
	AB		74.41	BA.2
	AC		78.04	BA.2
	BC		68.5	BA.2
	ABC		82.8	BA.2
R-18	A	36	1.72	Unassigned	No
	B		2.14	Unassigned
	C		24.35	Unassigned
	AB		3.97	Unassigned
	AC		26.52	Unassigned
	BC		25.5	Unassigned
	ABC		27.71	Unassigned
R-19	A	34	74.29	BA.2	No
	B		92.16	BA.2.56
	C		46.25	BA.2
	AB		93.18	BA.2.56
	AC		91.15	BA.2
	BC		95.57	BA.2
	ABC		95.64	BA.2
R-20	A	34	80.41	BA.2.9	Yes
	B		85.46	BA.2.9
	C		83.84	BA.2.9
	AB		91.64	BA.2.9
	AC		91.69	BA.2.9
	BC		92.17	BA.2.9
	ABC		94.17	BA.2.9
R-21	A	34	97.62	BA.2	Yes
	B		97.77	BA.2
	C		97.85	BA.2
	AB		98.78	BA.2
	AC		98.1	BA.2
	BC		98.73	BA.2
	ABC		98.83	BA.2
R-22	A	35	66.17	BA.2	Yes
	B		66.65	BA.2
	C		66.15	BA.2.23
	AB		75.94	BA.2
	AC		75.49	BA.2
	BC		74.65	BA.2
	ABC		81.28	BA.2
R-23	A	36	14.19	Unassigned	No
	B		65.26	BA.2
	C		20.4	Unassigned
	AB		65.74	BA.2
	AC		31.98	Unassigned
	BC		65.61	BA.2
	ABC		65.89	BA.2
R-24	A	34	94.33	BA.2.9	Yes
	B		92.72	BA.2.9
	C		95.45	BA.2.9.5
	AB		96.28	BA.2.9
	AC		96.66	BA.2.9
	BC		96.23	BA.2.9
	ABC		97.63	BA.2.9
R-25	A	34	1.39	Unassigned	No
	B		54.45	AY.43
	C		5.4	Unassigned
	AB		55.54	AY.43
	AC		6.69	Unassigned
	BC		56.67	AY.43
	ABC		57.71	AY.43
R-26	A	35	47.91	BA.1.1	Yes
	B		35.44	Unassigned
	C		32.78	Unassigned
	AB		68.35	BA.1.1.2
	AC		57.95	BA.1.1
	BC		55.19	BA.1.1
	ABC		74.57	BA.1.1.2
R-27	A	33	15.02	Unassigned	No
	B		0	Unassigned
	C		7.78	Unassigned
	AB		15.02	Unassigned
	AC		21.6	Unassigned
	BC		7.78	Unassigned
	ABC		21.6	Unassigned
R-28	A	34	96.52	BA.1.17	Yes
	B		95.79	BA.1.17
	C		75.63	BA.1.17
	AB		99.59	BA.1.17
	AC		98	BA.1.17
	BC		98.69	BA.1.17
	ABC		99.59	BA.1.17
R-29	A	33	78.67	BA.2	Yes
	B		76.65	BA.2.45
	C		72.73	BA.2
	AB		91.26	BA.2
	AC		94.04	BA.2
	BC		91.73	BA.2
	ABC		96.4	BA.2
R-30	A	36	6.78	Unassigned	No
	B		19.69	Unassigned
	C		7.77	Unassigned
	AB		23.72	Unassigned
	AC		14.51	Unassigned
	BC		25.59	Unassigned
	ABC		29.69	Unassigned
